# Supplementary material for: A Systematic Review of Major Advances in Breast Cancer Therapeutics in 2025: Synthesis of Conference and Published Evidence
Source: Int J Mol Sci. 2026 Feb 19;27(4):1971. doi: 10.3390/ijms27041971 (PMC12941040; doi:10.3390/ijms27041971)
Supplement: Supplementary file 1 [file ijms-27-01971-s001.zip]

Archive with 1 entries (1 files):
- ijms-4144962-supplementary.pdf
